# Supplementary material for: Barrier-Oriented FWGM-Based Fuzzy-FMEA for Risk Assessment and Safety-Barrier Prioritization in Solvent-Based Electrospinning Processes
Source: Materials (Basel). 2026 Jun 22;19(12):2673. doi: 10.3390/ma19122673 (PMC13303637; doi:10.3390/ma19122673)
Supplement: Supplementary file 1 [file materials-19-02673-s001.zip]

Archive with 1 entries (1 files):
- materials-4334809-supplementary.pdf
